# Supplementary material for: A Multitarget Approach against Neuroinflammation: Alkyl Substituted Coumarins as Inhibitors of Enzymes Involved in Neurodegeneration
Source: Antioxidants (Basel). 2023 Nov 25;12(12):2044. doi: 10.3390/antiox12122044 (PMC10740956; doi:10.3390/antiox12122044)
Supplement: Supplementary file 1 [file antioxidants-12-02044-s001.zip]

Archive with 1 entries (1 files):
- antioxidants-2682493-SI.pdf
